# Supplementary material for: Abnormal Lipoproteins Trigger Oxidative Stress-Mediated Apoptosis of Renal Cells in LCAT Deficiency
Source: Antioxidants (Basel). 2023 Jul 27;12(8):1498. doi: 10.3390/antiox12081498 (PMC10451761; doi:10.3390/antiox12081498)
Supplement: Supplementary file 1 [file antioxidants-12-01498-s001.zip]

Archive with 1 entries (1 files):
- antioxidants-2479944-supplementary.pdf
